# Supplementary material for: Maternal Intake of Vitamin D Supplements during Pregnancy and Pubertal Timing in Children: A Population-Based Follow-Up Study
Source: Nutrients. 2023 Sep 18;15(18):4039. doi: 10.3390/nu15184039 (PMC10536415; doi:10.3390/nu15184039)
Supplement: Supplementary file 1 [file nutrients-15-04039-s001.zip]

Archive with 1 entries (1 files):
- nutrients-2601122-supplementary.pdf
